# Supplementary material for: Artificial selection for timing of dispersal in predatory mites yields lines that differ in prey exploitation strategies
Source: Ecol Evol. 2022 Mar 22;12(3):e8760. doi: 10.1002/ece3.8760 (PMC8939366; doi:10.1002/ece3.8760)
Supplement: Supplementary file 1 — Fig S1‐S2 [file ECE3-12-e8760-s001.zip]

Archive with 3 entries (3 files):
- ece38760-sup-0001-FigS1-S2.docx
- ece3_8760_Figure S1.jpg
- ece3_8760_Figure S2.jpg
